# Supplementary material for: Determining factors of the blood feeding behaviour of mosquito vectors of West Nile and Rift Valley fever viruses in Madagascar
Source: Sci Rep. 2026 Apr 28;16:19685. doi: 10.1038/s41598-026-46448-3 (PMC13315263; doi:10.1038/s41598-026-46448-3)
Supplement: Supplementary file 1 — Supplementary Material 1 [file 41598_2026_46448_MOESM1_ESM.xlsx]

## Sheet: S1Table
S1. Table. Description of the 25 study sites where engorged mosquitoes were collected
ID site	Site names	Latitude	Longitude	Characteristic of site
S1	Ankorikahely	-12.28211	49.36044	33 m asl, 300 m from the seaside and on National Road (NR) 59b , dispersed habitations made up of cement houses, heet metal houses, and few Ravenala houses, soil is mostly sandy, vegetation dominated by Annonaceae and invasive plant
S2	Anivorano	-12.75834	49.23799	360 m asl, houses made up of Ravenala. Houses are distributed on both sides of the Irodo River and NR06, ricefields are restricted to a little valley floor, vegetation is dominated by Raphia swamp forest, mango and coffee trees
S3	Isesy	-13.13613	49.08498	38 m asl, village surrounded by large swamps, houses made up of Ravenala. Houses and distributed on both sides of the NR06, ricefield restricted to a little valley floor, vegetation dominated by Raphia, Mirtaceae, Mirtaceae, mango and coffee tree
S4	Ambohimena	-13.61446	48.39996	15 m asl, houses made of metal sheets and bricks, large ricefield area on both side of NR30, vegetation dominated by Cacao and coffee trees
S5	Befotaka	-13.28247	48.25914	24 m asl, 1 km from the Befotaka Bay side, habitations made of Ravenala trees built near NR30a, vegetation dominated by invasive plant and ylang-ylang, Ravenala and Raphia trees,
S6	Ampitolova	-15.65888	46.37554	28 m asl, majority of habitations made of mud, metal sheets and rarely bricks, vegetation dominated by ochard mango trees and chive field, village surrounded by several swamp which dries up in dry season
S7	Morarano	-16.17975	46.67079	12 m asl, majority of habitations made of mud, metal sheets and rarely bricks and surrounded by large ricefield, vegetation dominated by ochard mango trees
S8	Ampapamena	-16.04481	47.62945	51 m asl, all habitations made of mud, built near NR06, vegetation dominated by mango trees and common reed bordering little river.
S9	Tsaramandroso	-16.36236	46.99278	84 m asl, 5km from Ankarafantsika national park, all habitations made of mud and built on both sides of NR04, surrounded by a large ricefield, vegetation dominated by mango trees
S10	Beanana	-17.05429	46.80894	168 m asl, majority of habitations made of mud and bricks, built on both sides of NR04, surrounded by large ricefield area and savannah step, several small river bordered by mango trees,
S11	Miadampahonina	-18.68638	47.29027	1300 m asl and near the NR04, all habitations made of bricks, presence of some modern houses. Houses built on hill and surronded by narrow valley of ricefield, vegetation dominated by small groups of Eucalypts and pine
S12	Andranomadio	-18.83210	46.07192	918 m asl on both sides od NR01b, all habitations made of bricks and presence of some modern houses, ricefield located in narrow valley, vegetation dominated by Eucalyptus and pine forest.
S13	Fasimena	-20.51992	47.26168	1312 m asl, all habitations made of bricks and presence of some modern houses. Houses built on hill and surround by narrow valley of ricefield, vegetation dominated by Eucalyptus trees
S14	Vondrokely	-21.86205	46.92232	944 m asl, all habitations made of bricks, landscape dominated by Eucalyptus tree, ricefield, cassava, yam, sisal field
S15	Ankify	-22.38503	46.09516	723 m asl, majority of habitations made of mud and bricks built on both sides of NR07
S16	Fanandrana	-18.25096	49.26835	21 m asl, habitations made of Ravenala and rarely bricks, surrounded by Ivondro river, verdant landscape dominated by palm and banana trees,
S17	Ambohitrandriamanitra	-17.33171	48.48501	761 m asl, 8 km from the lac Alaotra side, all habitations made of bricks, landscape largely dominated by ricefield
S18	Ambodiapaly	-22.14917	48.00173	33 m asl, habitations made of Ravenala and rarely bricks built on NR12, verdant landscape dominated by mango and jackfruit forest, swamp dominated by Typhonodorum spp
S19	Andranovolo	-22.37731	47.84283	5 m asl, majority of habitations are made of Ravenala and rarely bricks, surrounded by the Sandrananta river and large ricefield area, verdant landscape with numerous fruit tree species, Ravenala and Raphia, large swamp dominated by Typhonodorum spp
S20	Tsararano	-22.80490	47.70109	22 m asl, 14 km from the seaside and on the NR27, all habitations made of Ravenala, verdant landscape dominated by forest mango and jackfruit forest, and ricefield, large swamp dominated by Typhonodorum spp
S21	Mahaboboka	-22.90062	44.34393	311 m asl, village on the Fiherenana River, the majority of habitations made of mud and rarely bricks, on both side of NR07
S22	Ankilimalinika	-22.95354	43.56563	33 m asl, habitations made of mud and rarely bricks built on both sides of NR09, vegetation dominated by tamarind tree and steppe-savannah, cactuses and xerophilic thicket
S23	Ambatry	-23.85295	44.40881	330 m asl, all of habitations made of mud and rarely bricks and on the both sides of the NR10, vegetation dominated by tamarind tree and steppe-savannah, cactuses
S24	Mahatoroka	-23.85295	44.75568	235 m asl, majority of habitations made of mud and rarely bricks built near RN10, vegetation dominated by tamarind tree and steppe-savannah, cactuses
S25	Maroraza	-24.70803	45.06297	211 m asl, village built on NR10 and surrounded by the Menarandra River and vegetations dominated by tamarind tree and steppe-savannah, cactuses, majority of habitations made of mud, metal sheets and rarely bricks, vegetation dominated by tamarind tree and steppe-savannah, cactuses
