# Supplementary material for: Determining factors of the blood feeding behaviour of mosquito vectors of West Nile and Rift Valley fever viruses in Madagascar
Source: Sci Rep. 2026 Apr 28;16:19685. doi: 10.1038/s41598-026-46448-3 (PMC13315263; doi:10.1038/s41598-026-46448-3)
Supplement: Supplementary file 2 — Supplementary Material 2 [file 41598_2026_46448_MOESM2_ESM.xlsx]

## Sheet: S2Table
S2 Table. Akaike Information Criterion corrected (AICc) from the univariate models considering four lagged periods of climatic variables and type of house.
	Cx. antennatus				Cx. quinquefasciatus
	Human	Cattle	Bird	Small ruminant	Human	Cattle	Bird	Small ruminant
Wind	914.97	933.79	573.84***	354.81*	435.08*	304.73**	431.53	302.08
nb Chicken	890.62***	913.96***	603.65***	359.92	436.56*	297.05***	432.62	301.99
nb Cattle	891.02***	907.43***	615.95	343.46***	439.84	308.61	418.06***	300.94
nb Pig	915.83	930.27	609.08**	358.78	440.69	305.47	430	298.07
nb Small Ruminants	884.21***	934.05	615.92	357.02	439.39	309.19	432.27	301.91
population density	914.3*	914.13***	610.77*	356.9	440.8	295.58***	432.78	297.42*
NDVI	911.12**	931.76	611.54*	341.95***	436.38*	296.7***	428.33*	301.79
NDWI	918.8	932.33	608.69**	350.42**	438.64	306.11*	431.56	297.22*
built-up area	915.59	933.92	614.16	332.6***	437.11	310.52	432.67	301.95
Average temperatures corresponding to the four lagged periods
Tp d1	914.04*	931.82	597.03***	359.92	437.92	296.12***	432.74	292.02***
Tp d1.2	912.73*	931.71	595.98***	359.95	439.09	294.33***	432.79	290.53***
Tp d2.3	912.05**	931.89	594.53***	359.81	440.06	293.41***	432.63	289.04***
Tp d1.3	912.72*	931.84	595.23***	359.97	439.44	294.15***	432.76	289.94***
Average relative humidity corresponding to the four lagged periods
Rh d1	912.63*	932.36	581.59***	357.88	439.39	307.75	432.42	298.55*
Rh d1.2	915.59	933.86	580.62***	358.44	439.99	306.36*	432.36	297.81*
Rh d2.3	918.65	933.69	582.28***	356.63	440.57	298.68***	432.79	299.5
Rh d1.3	917.35	934.06	580.45***	356.85	440.22	302.55**	432.76	299.06
Cumulated precipitation corresponding to the four lagged periods
Pre d1	914.97	934.04	591.16***	359.33	439.61	299.22***	428.24*	301.72
Pre d1.2	918.59	933.81	593.79***	354.1**	439.81	296***	422.44**	301.87
Pre d2.3	906.5***	919.09***	592.81***	333.49***	437.98	296.23***	416.6***	302.28
Pre d1.3	915.31	924.81**	584.14***	340.39***	438.14	295.45***	418.53***	302.25
Bivariate
ratio use:access ITN (0.8, 0.6, 0.4)	878.5 (0.8***)	921.98 (0.8***)	618.79	350.34 (0.8**)	439.06	292.71 (0.8***, 0.4*)	415.11 (8***)	290.67 (0.8***, 0.4*)
House (Ra/nonRa)	918.64	932.24	614.55	327.47 (Ra***)	436.98	310.87	401.28 (Ra***)	301.96
House (Bri/nonBri)	910.43(nonBri**)	926.04 (nonBri**)	613.51	352.56 (Bri*)	433.84(nonBri*)	309.47	432.5	297.3 (nonBri*)
House (Mu/nonMu)	908.61(Mu**)	917.5 (Mu***)	606.18 (Mu**)	349.3(Mu**)	440.73	310.75	395.48 (Mu***)	287.09 (Mu**)
House(all type of house)	910.69(Mu***)	920.95 (Mu***)	603.75 (Mu**)	331.22 (Ra***)	437.24(Ra**)	311.59	392.92 (Ra*, Mu***)	289.51 (Mu**)
Bioclimatic domain	886.89 (W***, N**)	913.19 (W**, N***)	604.07 (W*)	293.59 (W**, N**)	436.28 (E*, N**, W*)	304.43	406.68(N*)	275.78 (E*, N**, W***, S*
Resting habitat (In/out)	909.25 (In**)	880.17 (In***)	592.25 (In***)	359.99	437.27	283.88	418.65 (In***)	295.17 (In*)
Season (Wet/Dry)	912.12 (Dry**)	932.84	576.91 (Dry***)	359.95	439.02	289.88 (Dry***)	432.19	293.52 (Dry**)
Trap location (WP, CP, CentreV.)	888.31 (WP**, CP***)	923.03 (WP***, CP*)	617.93	360.4	440.51	300.99 (WP*, CP**)	418.52 (WP**, CP***)	302.16
Values in bold indicate p-value<0.05 with * indicating a p-value <0.05, ** a p-value <0.01 and *** a p-value <0.001
Tp: temperature; Rh: relative humidity; Pre: precipitation; d:day
House: type of house made of Ravinala (Ra) or different (nonRa), of Mud (Mu) or different (nonMu), of Brick (Bri) or different (nonBri)
Resting habitat (shelter) : indoor (In) (IPSC collection) and outdoor (out) (MTPT collection) habitats
Trap location: three types of locations: near water point (WP), near cattle park (CP) and area of village free of cattle parc and far of water (CentreV) where IPSC and MTPT where performed
ITN: insecticide treated nets
