# Supplementary material for: Determining factors of the blood feeding behaviour of mosquito vectors of West Nile and Rift Valley fever viruses in Madagascar
Source: Sci Rep. 2026 Apr 28;16:19685. doi: 10.1038/s41598-026-46448-3 (PMC13315263; doi:10.1038/s41598-026-46448-3)
Supplement: Supplementary file 3 — Supplementary Material 3 [file 41598_2026_46448_MOESM3_ESM.xlsx]

## Sheet: S3Table
S3. Table . Variance inflation factors calculated with the check_collinearity function from performance package.
	Cx. antennatus					Cx. quinquefasciatus
	Hu	Ca	Bi	SRu		Hu	Ca	Bi	SRu
Variable inserted as covariates
Wind	2.68	2.63	3.29	1.00		5.28	6.15	5.82	1.05
nb Chicken	33.97	30.83	57.16	1.00		8.77	15.21	18.71	1.01
nb Cattle	53.77	53.83	61.70	1.26		8.13	15.78	22.65	1.09
nb Pig	32.98	33.92	66.59	2.69		5.67	14.50	11.57	3.19
nb Small Ruminants	206.27	183.51	338.64	8.47		8.31	10.07	12.66	2.87
population density	47.92	49.47	89.53	2.23		14.79	37.07	27.53	1.94
NDVI	7.77	7.74	10.03	1.00		14.67	19.36	19.81	1.08
NDWI	11.75	12.25	16.79	1.00		7.19	8.50	9.10	1.14
built up area	97.57	115.95	75.36	7.53e+05		5.67	9.99	27.16	9264.04
Average temperatures corresponding to the four lagged periods
Tp d1
Tp d1.2
Tp d2.3	45.17	44.40	45.64	1.00		25.21	72.03	27.08	8.29
Tp d1.3
Average relative humidity corresponding to the four lagged periods
Rh d1	5.26	5.45	-	-		8.05	-	-	-
Rh d1.2	-	-	-	-		-	-	10.19	1.12
Rh d2.3	-	-	-	1.00		-	18.37	-	-
Rh d1.3	-	-	7.94	-		-	-	-	-
Cumulated precipitation corresponding to the four lagged periods
Pre d1	-	-	-	-		-	-	-	1.11
Pre d1.2	-	-	-	-		-	-	-	-
Pre d2.3	3.20	2.94	-	1.00		7.01	-	8.61	-
Pre d1.3	-	-	4.83	-		-	9.97	-	-
Variable inserted as bivariates
ratio use:access ITN (0.8, 0.6, 0.4)	16026.74	18025.93	8504.77	2.19e+05		37.49	278.61	108.89	4.59e+06
House (Ra/nonRa)	-	-	-	3.24e+05		-	-	-	-
House (Bri/nonBri)	-	-	-	-		7.13	17.72	-	-
House (Mu/nonMu)	487.50	467.87	-	-		-	-	-	4.61e+05
House(all type of house)	-	-	8.29e+09	-		-	-	2.58e+08	-
Bioclimatic domain	4.36e+05	3.63e+05	2.34e+12	4.50e+10		20159.89	1.42e+05	1.92e+10	1.02e+08
Resting habitat (In/out)	1.22	1.21	1.42	1.00		2.91	4.55	2.97	1.00
Season (Wet/Dry)	20.26	19.95	23.25	79313.71		17.75	31.94	22.86	11.08
Trap location (WP, CP, CentreV.)	1.51	1.61	1.49	1.00		3.22	3.07	4.51	1.00
Tp: temperature; Rh: relative humidity; Pre: precipitation; d:day
Variables highlighted in yellow have a VIF>10
d1 to 3: lag period of 1 to 3 days prior mosquito collection (including the days of mosquito collection)
Week1 to 2 : lag period of 1 to 2 weeks prior mosquito collection (including the week of mosquito collection)
Hu: Human, Ca: Cattle, Bi: Bird, Sru: small ruminant
